# Supplementary material for: Autism Spectrum Disorders and Malocclusions: Systematic Review and Meta-Analyses
Source: J Clin Med. 2022 May 11;11(10):2727. doi: 10.3390/jcm11102727 (PMC9147636; doi:10.3390/jcm11102727)
Supplement: Supplementary file 1 [file jcm-11-02727-s001.zip]

Archive with 1 entries (1 files):
- jcm-1700820-supplementary.pdf
